# Supplementary material for: A New Live Auxotrophic Vaccine Induces Cross-Protection against Klebsiella pneumoniae Infections in Mice
Source: Vaccines (Basel). 2022 Jun 16;10(6):953. doi: 10.3390/vaccines10060953 (PMC9227041; doi:10.3390/vaccines10060953)
Supplement: Supplementary file 1 [file vaccines-10-00953-s001.zip]

Archive with 1 entries (1 files):
- vaccines-1772512-supplementary.pdf
